# Supplementary material for: Knockdown of hsa_circ_0008922 inhibits the progression of glioma
Source: PeerJ. 2022 Dec 20;10:e14552. doi: 10.7717/peerj.14552 (PMC9784332; doi:10.7717/peerj.14552)
Supplement: Supplemental Information 5 — PCR products amplified by divergent primers were used for TA cloning and sequencing to confirm that hsa_circ_0008922 had the reverse splicing site [file peerj-10-14552-s005.seq]

Created: Saturday, May 21, 2022 10:49 AM
^^
ACTGCACATGCAGACTGTCACCTGCCACTATTTCCTCCCTTCAGATGGGTGAAGGATGCCCTACTTTCAAGTCATCGTTACTTATCTTGGTGTCACACAGGGCTGTCAGACATCTGGGGTCCTGATGG
